# Supplementary material for: Scoping Review of Studies on Affective–Psychological and Social Characteristics of South Korean Engineering Students
Source: Behav Sci (Basel). 2025 Aug 30;15(9):1189. doi: 10.3390/bs15091189 (PMC12466837; doi:10.3390/bs15091189)
Supplement: Supplementary file 1 [file behavsci-15-01189-s001.zip]

Archive with 1 entries (1 files):
- behavsci-3805170-supplementary.pdf
